# Supplementary material for: Photoconduction and Electroluminescence of Copper (II) Protoporphyrin and Chlorin Cu-C-e6
Source: Int J Mol Sci. 2023 Feb 6;24(4):3178. doi: 10.3390/ijms24043178 (PMC9964107; doi:10.3390/ijms24043178)
Supplement: Supplementary file 1 [file ijms-24-03178-s001.zip]

Archive with 1 entries (1 files):
- ijms-2137379-supplementary.pdf
